# Supplementary material for: GILT Expression in Human Melanoma Cells Enhances Generation of Antigenic Peptides for HLA Class II-Mediated Immune Recognition
Source: Int J Mol Sci. 2022 Jan 19;23(3):1066. doi: 10.3390/ijms23031066 (PMC8835040; doi:10.3390/ijms23031066)
Supplement: Supplementary file 1 [file ijms-23-01066-s001.zip]

Archive with 1 entries (1 files):
- ijms-1560998-supplementary.pdf
